# Supplementary material for: Structuprint: a scalable and extensible tool for two-dimensional representation of protein surfaces
Source: BMC Struct Biol. 2016 Feb 24;16:4. doi: 10.1186/s12900-016-0055-7 (PMC4765231; doi:10.1186/s12900-016-0055-7)
Supplement: Additional file 1: — Table of PDB entries used in the benchmark. Accession codes and atom counts of 700 random, non-multimodel PDB entries that were included in the benchmark. (CSV 12 kb) [file 12900_2016_55_MOESM1_ESM.csv]

PDB	Atom_count	Time_s	Memory_Mb
1KGJ	3988	127	245
3SMS	2936	95	203
1YDN	8972	299	402
1YLP	2461	88	211
4MUD	7567	235.5	338
2AMD	5223	175.5	299
4DSD	2365	83	209
3OVL	88	7	32
1VZD	3561	90	204
4GP3	7976	259	320
2OBC	5534	170	226
3H3L	6134	194.5	278
1MY7	1944	72	180
3EZQ	13688	413	432
1S1A	3916	126.5	246
3A3Y	10122	300	413
2VPP	3394	114.5	232
1IET	763	26	119
4GXA	3635	110	233
1NPD	4781	159	237
2YLF	1415	51	137
4GZ2	4944	164.5	261
1MWJ	1576	52.5	167
4WEB	4337	132	188
3UER	5621	183.5	297
1UCB	3378	103.5	188
1L4W	1498	27	106
3TSL	870	32	134
4JC1	1409	48	167
3LRM	14060	411.5	472
4FAR	8631	235.5	317
1CEW	977	39	154
3AX1	2449	78	158
3NO8	2514	82	192
4N80	4202	132	264
2BZD	13663	407	401
2V3Y	4410	162	266
2YYS	4856	161.5	242
4EG7	9033	291	381
1TH0	3953	129	220
2VND	1903	69	187
2PJD	2719	92	212
3V5W	8485	275.5	346
3K6U	2618	89	219
3V5R	8865	297.5	420
1WVR	1883	65	151
2JDG	1514	49	152
1O1G	92601	2782	1555
3BX9	3979	130	250
3GPL	8322	254.5	364
3LOH	13090	398.5	333
3EK8	3182	98.5	223
1TEI	14472	433.5	455
4KC6	1477	54.5	105
1IXS	2879	86	171
4E8Z	4819	153	237
1CLS	5058	171	292
4TV9	17518	516.5	517
2G55	1760	61	179
3HXZ	14270	421.5	447
2W2K	6062	223.5	320
3PYF	2324	79	192
1OAP	956	36	136
4LM6	4520	164	279
3V1S	5040	160	246
2VLW	1229	47.5	130
1EN5	6821	214.5	296
1P6L	7049	228.5	347
1G3Z	2240	78	208
2VS7	8342	264.5	350
1XBN	1665	51	162
2WEV	9659	313.5	362
2HTH	1640	52	148
1IZN	9272	311.5	346
1KCE	4657	149	246
3A84	1975	76.5	213
1B3O	5536	173.5	254
1V2X	1757	63	174
1HOC	3155	97	202
1FVX	1212	44	146
2PO2	4144	133	248
3K91	2276	81.5	197
2F11	2846	90	177
1PFB	716	32	136
3FTM	999	31	116
4H54	4515	132	232
2E5D	8279	286.5	397
4FP4	3887	123	258
2ZH1	4428	137	247
3D5Y	2795	94	220
4LNU	10424	314	411
4HZ8	4011	141	260
1HE9	1065	38	134
4AUD	1961	62	157
4PBS	2753	95	222
3P4U	4526	164	296
4PM5	2412	93	189
2NR7	1974	79	186
3OCN	3910	121.5	264
1TSN	2322	76	184
3IWC	2081	73.5	176
4RL9	1579	51.5	150
4RGJ	3823	126	237
2EFF	997	41	158
1JUS	3228	106	211
3UG5	23257	728.5	601
4AL3	1415	54	172
1YCN	2674	96	225
1YLZ	2540	101	211
4N10	1039	38	135
2RE3	1591	55	181
2XR1	9391	305	382
3Q6Q	5721	215	327
3R5J	2155	78	208
2VFT	3750	149	267
1ETS	3664	98	203
2CZH	3875	125	247
1RJU	302	16	95
1Z12	1260	42	145
2JH0	2587	94	232
1ICG	437	20	64
2QKD	3301	124	188
3NDR	7384	233.5	371
1VAS	1799	66	177
1E2W	2384	97	188
4JGJ	1708	57	145
1BD3	7604	268	345
1UJ3	5377	190.5	279
1DYS	6181	236.5	322
1ZVP	2104	78	193
4U82	2044	73	184
2E1E	754	30	120
3AYY	13745	414.5	482
1X1I	6528	244	362
2FHF	9441	352.5	424
1VET	2064	82	203
5CM4	1014	38	141
1PIP	1705	56	157
3TIY	2584	91	190
1FMZ	1633	63	176
3BA9	2899	109	244
4N4B	3022	114	227
4POO	2659	87	182
3P0T	2460	94	219
4B53	1016	40	141
4DG3	3171	113.5	241
2JI2	2316	90	215
4EEB	12978	409.5	440
1MR3	1830	69	185
4IWF	2166	76.5	193
4PSI	1083	38	134
4OLY	6338	213	311
7RSA	2015	37	136
1MZ5	5203	182	286
3EWA	2482	84	213
4P7M	2132	71	180
1BKZ	2205	76.5	182
2ZZR	3769	138.5	251
1CWR	1596	58	185
1P14	2421	89	203
3MFI	5383	202	298
1HPC	2572	80	173
2WMA	4582	148	264
2BW8	2128	76	171
3Q5E	3339	106	214
1T9A	9997	350	402
2GJJ	2091	80.5	154
3ARZ	4871	175	292
2QME	1863	73	181
2BO1	914	39	141
2CI7	2476	96.5	229
1Q0E	1382	59	171
2NXC	2091	77	176
2XND	28025	912	706
1S21	1412	54	155
1ZZM	2441	98.5	232
3FXP	2615	90	197
4O70	2389	48.5	153
4U3Q	2975	54	167
1HXG	4334	138	254
2TGA	1723	62	185
1LNH	6867	224.5	312
4NXQ	809	32	143
3LWX	2238	82	204
3E9N	5457	180	259
3CEU	1678	58	130
4BCD	6765	259.5	378
2NYP	1904	74	205
4E8V	8461	243	310
1WW1	4055	132	259
1EHH	731	29	125
1OME	3926	139	253
2QO7	2576	94.5	204
3WG5	3603	123	205
4ERT	1672	61	139
3MYH	6046	206.5	330
4CQL	6652	217	350
3E9T	1063	45	143
2NSB	898	33	125
4P91	2645	99.5	216
3MXM	4184	160	260
1KBO	4584	146	250
1UIA	1054	40	135
3R3Y	5272	182	330
1VQO	90912	2616	1480
4Q4C	3182	123	239
4P31	1919	66	177
2YOF	2025	76	196
3V74	3689	140.5	217
2YD3	1630	57	159
2LIV	2710	93	197
3G6A	3392	115.5	205
2JIC	1722	59	171
1FVI	2430	96	203
1XF8	3043	115	194
4YEO	1334	55	168
2YYU	3717	125.5	233
2WEX	1356	51	155
2BW7	3207	106	241
4M19	9740	330.5	431
3FKH	2032	69	187
3BCF	5008	169.5	272
1O88	2812	99	209
3ADT	4279	144.5	240
2ZHK	1237	45	151
3DYP	32492	1002	763
2X1I	4189	135	245
1DKK	1076	40	117
2PGT	3731	136	261
2F9W	4139	152	269
3DVD	2296	86	219
4I4O	2832	108.5	248
3CIZ	4780	174	295
1YK3	1651	56	156
4NCK	4825	90	226
3HU8	1554	60	169
3GJC	8106	253.5	333
4UDU	4915	162	241
2C70	8570	294	372
4KOR	1643	68	187
3B8Z	1970	77	197
3QDG	6633	217.5	295
2WAE	4800	161	227
2F1F	2784	104	236
3OXC	1930	71	170
1ZF9	500	22	119
2X4R	3426	117	212
4TUL	3628	129.5	212
3ILH	1062	37	151
2PZR	4506	145	250
3GEM	7638	270	370
2V0G	8812	271	349
3FFG	2541	94	206
3MDO	6351	220.5	331
3OM5	3862	138.5	252
4LGQ	2108	71	169
2P73	1760	58	164
2VX2	6120	210	296
4NHD	5692	214.5	315
1LF8	1360	50	167
1OI9	4785	166	260
1RPF	1084	45	152
1H4O	1365	54	157
1QKQ	1230	45	153
4BYI	2049	67	173
2DHE	2665	94.5	214
3PY1	2632	90	211
1RVE	4095	126.5	225
1N6B	3914	131	264
1L4J	982	39	137
3G8T	4044	117	190
2QKB	3244	102	164
3H71	4590	186	293
2A6Q	1912	68.5	159
1HSG	1686	64.5	179
1IHS	2561	90	200
3H0R	7899	253.5	350
4MOL	18122	565	582
2WD3	2389	90	220
2VA0	817	30	129
3PN1	2773	98	221
4U1I	3489	126	204
2WMG	4878	170	279
2E59	1382	51	154
1IKO	1360	56	158
3FJC	1252	46	157
1W9L	6228	217.5	316
4O4Y	3931	147.5	256
1I3Q	28152	890	748
2F3X	2312	79	166
1XBY	3771	143.5	251
1OQ4	5746	186.5	304
2O5P	6169	193.5	286
3LTO	5277	178	281
3MX5	4104	138	225
1ZF1	534	24.5	91
2JFP	4565	171	269
1LVF	954	39	129
1FHU	2632	103	208
1R0R	2773	107	225
2W2V	1513	60.5	182
2NXJ	2064	78	171
2NP5	3085	112	209
2F4W	1308	50	166
2BAS	6915	234	353
1GDQ	3719	85	172
4ESM	2446	89	201
1NI9	2345	83.5	192
1R3C	3088	112	219
3MBM	3743	131	264
1W8O	5338	204.5	326
2R3G	2677	97.5	220
3KUY	12003	361.5	434
2VBB	3152	121	255
1PXO	2575	89	174
4POG	12534	403	437
2J7F	3915	135	251
2PRL	3149	112	223
4PGL	4973	162	288
2C21	2640	99.5	221
3OYR	4996	169	284
3ZPP	3316	109	225
1R8W	12394	383	383
4RG7	6066	191.5	265
4QOQ	15858	487	507
1PTX	638	29	126
2WI6	1683	57	171
3URC	3466	71	182
1IKW	7890	243	301
2VAE	8345	296	370
3EQA	4107	147.5	251
4O8G	2745	96.5	211
1F9T	2710	103	222
3EWJ	2225	81	191
1G08	4661	150	278
2ZHT	3094	106	233
2XBS	1338	49.5	154
2P8Q	7471	254.5	322
5C0M	1673	63	191
254D	278	13.5	89
1TQX	1906	71	174
3F1Q	3165	117	230
3N4R	1605	56.5	170
2OEF	3806	127	250
1UIS	3887	135.5	227
2ZUI	4369	171	299
2WE9	1527	54	171
3DON	2319	88.5	211
1P2U	1426	53	161
3K3L	1482	52	148
2C2X	4384	151	253
2V26	6665	239	366
3A4Z	3432	124.5	250
5AKA	92121	2609.5	1495
3F22	534	22	115
1FW6	12805	398	436
2HOJ	1723	53	159
2WJZ	3436	114	248
1AI6	6598	242	355
2ARY	2689	93	219
1Y0D	4724	158.5	291
2ZDU	2774	92	212
1SMU	833	21	116
1PMO	21799	674.5	552
4UQJ	21685	703.5	570
2UZV	2959	96.5	206
1KSF	5929	214	248
4GS2	477	22	107
1TP0	1276	46	153
3K6F	868	36	113
3HCH	1345	47	163
5AL5	1878	68	188
1BKM	1238	34	140
1AWT	1333	46	152
4QAJ	1750	70	175
3BDW	1962	65	124
1IVL	1733	62	181
1C9L	5716	184.5	300
3SZK	3221	105	224
3D9Y	1053	42	144
3LUA	1074	39.5	143
1L3I	6200	228	311
4MEL	1719	59	148
3KL4	3385	109	195
4E1L	11055	354.5	435
2XIB	3792	130	257
1XHC	2725	91	202
2YM2	4373	140	264
1A7V	1079	44.5	147
1KDZ	3147	120	242
2GRV	4086	142.5	249
3GSM	2670	91	220
2X5H	1740	68	188
1KWW	3953	149.5	251
1ZXM	6521	232	325
4OW9	1053	38	140
2PS8	6089	199	311
1VJY	2542	87	197
2YG7	3533	113	220
2GJN	2680	97.5	208
1RCO	37456	1141	825
1EQ5	1271	56	162
4LA2	1738	67	174
1MMX	5937	214	333
1OMZ	4351	148.5	286
3DLT	1953	68.5	183
1QMA	2030	69	186
3L12	5543	202	322
3BG7	18180	565	573
1M3Z	11292	361.5	417
1GM5	6779	205	297
4F5B	1007	41	149
4WXV	2176	73.5	188
2WHF	3319	113.5	241
1OV9	799	32	125
1N35	10267	318	422
1FTF	2832	98.5	214
1W6L	4655	175.5	300
1N5V	1776	61	163
1INC	1992	74	170
1U27	1031	38	133
2O84	2685	94	201
1J9W	2156	78	184
2Q5E	1466	50	143
3DCA	1950	63.5	168
1QYO	2150	86	194
2G7M	7945	255	355
2BWA	2243	82	199
2JIP	6346	230.5	343
1DRK	3065	78.5	185
4IQE	4576	155	276
2WH0	3505	112.5	220
3PN8	4324	153	280
3DWG	6466	251.5	335
3CTR	704	30	103
3D2I	2125	72	176
2PUL	6462	227.5	299
3FWC	3322	110.5	202
3AMU	4952	150	233
3TQC	5438	191	274
4E3N	3127	112	225
1RYF	1457	55.5	144
2C6J	2227	74	184
1HUH	2275	87.5	199
1WAM	3246	110	238
1OPL	3672	119	229
2XSL	333	15.5	102
3JUU	2437	91	223
3BXX	5272	169.5	317
5CJT	16176	505.5	492
3BTP	3466	116	234
3K1H	988	40	124
1DM2	2343	80	145
1WT0	2425	93	190
3DIW	1002	39.5	141
1QXD	4904	167.5	282
2WIN	33640	1083	762
3BM1	3359	136.5	247
1MJV	1751	70	182
4M0M	5897	193	295
1AQ6	4113	146	249
1QYY	2156	72	160
3GX3	2078	62	163
1QRV	1700	61	164
2J8X	2696	98	195
4GW8	2542	91	196
2VJ1	5036	176.5	285
1CGH	2749	71	192
2VXG	1127	44	144
2GF9	1653	63	175
1LGC	4067	142	237
1LVC	5119	160.5	251
2GH4	3323	119.5	255
3BF7	2547	107	240
1HNB	3648	115.5	231
1KNU	4303	140	245
4OGS	1859	64	186
1B82	2938	106.5	239
1QO9	4479	143	256
2F6Z	2921	110.5	204
4YI5	7035	244	335
2ITF	1213	47	134
1PBG	3945	135	251
1UYP	3844	137.5	257
1N3W	2862	92	191
1PA7	1204	48	164
1I51	3974	127	255
2HNV	1177	40.5	131
1ITQ	6049	202	302
1VK9	1195	42.5	143
3FU6	5286	188	301
1W06	3020	113	233
1JTM	1342	45.5	150
3D5M	4540	154	282
4DV5	51278	1497	989
1AY5	6235	210	321
2XDD	6308	191	249
3DEL	2157	86.5	209
1UYZ	1224	52	112
1LVH	1880	71.5	179
1M24	527	14	83
4N99	6068	215	296
1L2E	1841	68.5	185
1B7Z	5365	171.5	245
2AE7	2454	87	202
1NS4	5897	211	333
2PDC	2888	107	226
1QBJ	1404	54	148
3KLN	1756	58.5	161
5DOR	2574	86	188
1QSS	4887	159.5	266
2B9I	2943	98	206
3WF2	9997	326.5	389
1IG8	4117	153	222
3D3L	3657	121.5	228
1A5I	2141	72	167
2GIB	1727	68	177
2CXL	1230	42.5	148
2EUT	2688	100	217
2FBM	6076	212.5	324
1N3C	3221	108	223
3BC9	5566	198.5	278
1VP4	7074	239	313
2PBH	3015	77	200
2DYW	661	30	135
4N3R	1820	64	183
3NOQ	4390	147	249
2OLU	4803	154.5	245
1WZF	3602	130	237
3DD1	13120	418.5	490
3DDW	13075	413	492
4V34	2598	84	190
1JID	1828	72	195
4U96	25951	821.5	707
1T5Z	2249	78	198
1XVG	17321	532	579
4RAT	951	34	136
4O00	1752	40.5	142
1HCN	1553	56	170
1S5U	4599	166.5	289
3APU	1537	55	159
4WDB	3678	66	179
1D0O	7192	249	379
1F45	3348	109	201
1RMF	4208	111	220
4UEK	5762	207.5	293
4ORW	1310	48	142
1XY2	77	7	67
1ELO	4957	157.5	244
1L32	1462	57	179
2Y6Y	1412	52	160
4NAM	5753	200	277
1E3U	4289	157.5	261
4UVJ	6403	225	339
2Q8E	2984	104	226
4UDC	2280	79.5	193
3GOH	2630	95	179
1PWA	1277	56	176
2CEN	1732	68	184
4PT4	1563	57	157
1GXP	2711	88	195
1NZB	13284	407.5	462
1N8I	5824	204	325
3G24	3641	131	248
1TCZ	2415	95.5	230
3MFA	1716	64.5	175
3C15	5775	184.5	281
3ONS	666	29	126
4JA9	3820	126	256
4ZME	2351	88	200
4S05	4528	141	227
1PHD	3462	120	228
2QT9	11930	370	404
2EAB	8449	341	421
2SBT	1948	62	167
3D0G	12522	399.5	406
4D7D	3775	122	229
1B3J	2196	75	161
2ZU9	5961	194	283
2Q9C	2566	92	191
2RIT	2542	94	196
3FPR	752	34	126
1NFD	6942	214	280
3GWE	5556	201	320
1VQQ	5351	185	306
1GAG	2520	81.5	212
1N6E	49578	1528	1032
3A3A	1829	56	136
2NMS	932	35.5	139
3HTG	1713	70	189
2Y5G	4453	102.5	159
2OIC	2323	82.5	197
1J7K	2680	102.5	200
3MEC	8072	266.5	307
4PUS	2394	87	207
3FRD	1476	55	165
4JPL	3316	110	254
2OTO	2267	76.5	163
1F91	6195	204	303
2ETX	3459	133	225
3MUK	1230	49	145
3FQ9	861	21.5	92
2GT2	2615	93.5	184
1OCB	3342	125	246
1BHF	998	40	126
4FA5	13555	415	482
3FJ1	5647	206	304
3KOW	6628	213	326
3A9K	1613	61	165
1WPM	5364	199	302
1PVX	1621	60.5	171
2G06	2764	110	219
1U1C	11211	358	445
1TV9	4152	171.5	285
1U5D	1006	40	141
1NV2	2785	101	224
1D2G	4884	173	263
2RGA	1492	56	156
1Q8M	2089	73	148
2XV4	3217	109	222
4NUC	1257	51	168
1S7G	9994	323.5	402
4GA2	3299	59	159
1T76	2236	78	210
2WYT	5407	112	243
1U7P	1429	53	162
2Z1G	1389	53	164
4ZFV	8309	329	419
3DS6	2822	90.5	213
1KT9	1130	44	123
3MWA	6053	208.5	339
2BYU	9648	306	368
2YMM	4161	143	268
3FU3	5171	175.5	295
1OFP	4652	153.5	250
1C6O	1504	55	153
1WLJ	1420	53	141
3CM1	2892	95	204
4NLK	3339	108	219
4RUE	3893	125	246
3NWU	4148	135	245
2Y0A	2439	82	197
2H0B	1518	57.5	162
2XZG	3341	130	252
4KRD	4005	136.5	252
1IGQ	1027	41.5	146
2DJL	5568	210	287
1F6A	5251	168.5	253
2ZZJ	2266	88	203
2ICC	1143	48	151
3TLZ	6323	251	374
2EET	1781	68	161
3GZR	2912	113.5	220
4O34	1015	37	141
1D7B	3349	118	228
1QIC	1282	43.5	138
1XKP	3952	136	217
3HVU	6662	230	297
2X0U	1903	80	200
1YV7	971	38.5	144
2XLA	4231	159.5	251
3B2L	1088	42	130
3AH4	2790	111	226
1ODA	949	32.5	132
3CGB	7773	274	382
1DVR	3593	126	247
1SWS	3594	123	239
3S0F	1058	43	137
4QB6	1265	43	146
1EXN	2309	81	195
3T20	2965	99	201
2H7V	3632	118.5	204
5AGU	6129	203	251
1KMM	7322	187	278
2F7S	2958	96	193
4E2S	16608	513.5	513
1I22	1123	43	136
4AS0	2383	84	208
4NV7	2296	81.5	213
4DQY	6407	206	287
4YGJ	2400	88	229
3Q6G	3689	138	269
1SUE	1989	69	188
4NZ7	2567	90	207
4HDV	1425	46	137
4X2L	3066	103	233
4M48	7496	235.5	314
4X43	923	37	143
1A1H	1311	51	140
2BZN	9995	333	398
4LQQ	3991	127	207
4X7N	2255	79	175
4Y4H	6235	198	274
4L94	1826	69.5	195
3K53	4316	140	271
3HHB	4612	148.5	257
3UI5	1005	44.5	145
4QV5	49366	1551.5	1030
3O69	3342	128.5	260
1H6V	7703	238.5	340
